# Supplementary material for: Simultaneous 18F-FDG PET/MRI Radiomics and Machine Learning Analysis of the Primary Breast Tumor for the Preoperative Prediction of Axillary Lymph Node Status in Breast Cancer
Source: Cancers (Basel). 2023 Oct 21;15(20):5088. doi: 10.3390/cancers15205088 (PMC10604950; doi:10.3390/cancers15205088)
Supplement: Supplementary file 1 [file cancers-15-05088-s001.zip]

Archive with 1 entries (1 files):
- cancers-2584983-supplementary.pdf
